# Supplementary material for: Biological features between miRNAs and their targets are unveiled from deep learning models
Source: Sci Rep. 2021 Dec 10;11:23825. doi: 10.1038/s41598-021-03215-w (PMC8664955; doi:10.1038/s41598-021-03215-w)
Supplement: Supplementary file 2 — Supplementary Tables. [file 41598_2021_3215_MOESM2_ESM.xlsx]

## Sheet: Sup_Table_1
Supplementary Table 1. The maxiamum (Max) and minimum (Min) correlation coefficient (Cor) between the output of CNN and RNN layer with the highest free energy predicted by miranda for the negative pairs from DeepMirTar and miRAW.
		UnitCount	MinCor	MinCor_Pvalue	MaxCor	MaxCor_Pvalue
DeepMirTar CNN negative vs the highest energy	Raw	15702	-0.201695	6.99847e-37	0.178179	5.00185e-29
	CombinePerFeatureMap	633	-0.407	2.31271e-154	0.411	1.15152e-157
	CombineAllUnits	2	-0.462	7.91127e-205	0.458	1.77332e-200
miRAW CNN negative vs the highest energy	Raw	17360	-0.405	8.14044e-154	0.285	1.04843e-73
	CombinePerFeatureMap	637	-0.604	0	0.526	9.42659e-276
	CombineAllUnits	2	-0.609	0	0.591	0
DeepMirTar BiRNN negative vs the highest energy	Raw	59	-0.139	2.9399e-18	0.24	4.31305e-52
	CombineAllUnits	2	-0.03	0.0650078	0.067	3.37697e-05
miRAW BiRNN negative vs the highest energy	Raw	64	-0.492	3.5233e-237	0.456	7.89436e-200
	CombineAllUnits	2	-0.41	1.12722e-157	0.246	6.53874e-55
DeepMirTar Dense1 positive vs the highest energy	Raw	16	-0.078175	8.91524e-07	0.018332	0.249851
	CombineAllUnits	2	-0.030226	0.0577516	0.015821	0.320665
miRAW Dense1 positive vs the highest energy	Raw	16	-0.025411	0.110127	0.026537	0.0952241
	CombineAllUnits	2	-0.013936	0.380976	0.026537	0.0952241
DeepMirTar Dense1 negative vs the highest energy	Raw	16	-0.000616	0.969424	0.055147	0.000591072
	CombineAllUnits	2	-0.000616	0.969424	0.048527	0.00250484
miRAW Dense1 negative vs the highest energy	Raw	16	-0.408572	1.05032e-156	0.064349	5.82207e-05
	CombineAllUnits	2	-0.402029	2.48702e-151	0.069828	1.28275e-05
The P-values are from Spearman's correlation coefficient analysis testing the coefficient equals to zero
